# Supplementary material for: Transcriptome analysis reveals regulation mechanism of methyl jasmonate-induced terpenes biosynthesis in Curcuma wenyujin
Source: PLoS One. 2022 Jun 23;17(6):e0270309. doi: 10.1371/journal.pone.0270309 (PMC9223393; doi:10.1371/journal.pone.0270309)
Supplement: S1 Table — (XLSX) [file pone.0270309.s005.xlsx]

## Sheet: sheet 1
Table S1. Detail statistics of the sequencing data
Sample	Raw reads	Raw bases	Clean reads	Clean bases	Q20(%)	Q30(%)	GC content(%)	Mapped reads（pair reads）	Mapped ratio
MJ_6h_3	80990656	12229589056	80278048	11488421639	98.08	94.38	49.87	33345242	0.8307
MJ_6h_2	60498812	9135320612	60014768	8806615800	97.99	94.1	49.93	24387903	81.27%
MJ_6h_1	53462368	8072817568	53053310	7810392041	98.04	94.2	50.05	21556221	81.26%
MJ_1h_3	72303846	10917880746	71729944	10534868239	98.13	94.49	51.03	29418544	82.03%
MJ_1h_2	61779984	9328777584	61272792	8991519315	97.97	94.07	50.05	24733044	80.73%
MJ_1h_1	64116598	9681606298	63507734	9311998987	98.02	94.22	50.35	25885234	81.52%
MJ_0h_3	62782516	9480159916	62282812	9192715701	97.94	93.95	49.54	25090225	80.57%
MJ_0h_2	66481286	10038674186	65986134	9724818823	98.05	94.24	50.14	26811926	81.27%
MJ_0h_1	44600540	6734681540	44276490	6568649000	98.01	94.06	49.47	17836571	80.57%
