# Supplementary material for: Transcriptome analysis reveals regulation mechanism of methyl jasmonate-induced terpenes biosynthesis in Curcuma wenyujin
Source: PLoS One. 2022 Jun 23;17(6):e0270309. doi: 10.1371/journal.pone.0270309 (PMC9223393; doi:10.1371/journal.pone.0270309)
Supplement: S2 Table — (XLSX) [file pone.0270309.s006.xlsx]

## Sheet: Sheet1
Table S2 Differentially expressed genes involved in terpenoid backbone biosynthesis pathway
GeneID	Annotation	MJ_0h_1	MJ_0h_2	MJ_0h_3	MJ_1h_1	MJ_1h_2	MJ_1h_3	MJ_6h_1	MJ_6h_2	MJ_6h_3	MJ_0h VS MJ_1h	MJ_0h VS MJ_6h
DN4347_c0_g2	AACT	25.62	17.41	30.17	12.17	22.33	13.61	98.41	34.88	46.19	no	up
DN3216_c0_g1	HMGS	70.19	61.67	91.67	76.42	89.04	64.33	186.61	108.12	160.89	no	up
DN3216_c0_g2	HMGS	0.09	0.12	0	1.5	0.5	0.62	2.77	0.24	0.81	up	up
DN1902_c0_g1	HMGCR	8.8	14.16	15.61	16.61	16.94	21.04	132.42	101.62	49.28	no	up
DN4024_c0_g1	dxs	37.84	35.6	29.85	29.77	31.24	31.89	10.07	17.04	19.38	no	down
DN14387_c0_g1	dxs	0	4.46	3.47	7.06	8.47	8.44	4.82	52.92	17.15	no	up
DN11732_c0_g1	dxs	160.11	218.79	237.12	497.52	961.69	805.8	1061.45	681.71	607.56	up	up
DN1769_c0_g1	dxs	22.88	26.54	28.41	34.36	82.3	69	131.12	60.24	77.39	up	up
DN10692_c0_g1	dxs	24.37	20.05	20.88	28.67	18.01	25.18	8.37	11.96	11.17	no	down
DN18604_c0_g1	dxs	13.88	14.02	13.78	10.01	17.16	11.32	2.78	6.73	8.14	no	down
DN1769_c0_g2	dxs	5.69	15.55	10.13	16.94	42.28	37.21	84.1	164.55	92.8	up	up
DN1769_c1_g1	dxs	19.54	35.77	42.99	311.78	1164.9	625.7	183	156.75	130.81	up	up
DN11732_c1_g1	dxs	80.13	133.16	126.33	108.25	187.6	251.71	441.2	408.26	362.19	no	up
DN3950_c0_g1	dxs	235.02	205.04	134.65	135.16	150.28	223.03	8.35	21.36	33.35	no	down
DN6779_c0_g1	dxr	90.96	120.3	115.35	104.77	161.31	240.08	706.8	275.96	195.94	no	up
DN18417_c0_g1	MCT	43.56	54.69	51.91	30.05	44.87	52.19	142.62	84.98	66.96	no	up
DN19383_c1_g4	HDS	155.46	161.39	242.88	55.65	173.95	146.68	510.65	412.48	305.07	no	up
DN22773_c0_g2	HDS	2.06	3.49	3.83	3.54	10.29	9.14	9.44	8.33	8.91	no	up
DN4586_c3_g2	HDS	204.34	253.65	336.75	112.25	243.34	234.59	812.91	553.75	360.52	no	up
DN12925_c0_g1	HDS	57.82	52.47	93.92	29.14	71.74	43.03	135.49	179.69	125.17	no	up
DN12925_c0_g3	HDS	88.38	109.59	146.59	39.99	120.47	111.95	319.35	228.76	151.66	no	up
DN5359_c0_g2	HDS	161.88	123.62	182.71	101.47	126.19	144.97	541.49	354.81	286.59	no	up
DN4586_c4_g1	HDS	65.32	72.7	111.44	52.7	71.04	79.19	457.08	213.48	164.1	no	up
DN23431_c0_g1	HDS	2.9	1.76	1.23	4.44	3.22	6.6	11.95	4.16	5.44	no	up
DN3509_c0_g2	HDS	134.87	138.78	194.44	52.68	136.01	145.89	654.07	384.95	282.86	no	up
DN21680_c0_g2	HDS	91.91	79.68	104.61	50.58	75.83	82.93	210.7	204.47	140.91	no	up
DN19383_c1_g2	HDS	93.31	109.23	155.42	43.24	105.93	65.43	209.71	190.6	150.03	no	up
DN4586_c3_g3	HDS	145.56	122.65	226.88	57	141.11	127.26	421.38	333.08	241.18	no	up
DN42597_c0_g1	HDS	153.58	188.8	248.7	78.35	192.1	213.05	595.9	391.67	272.14	no	up
DN3160_c0_g1	HDS	55.09	75.54	116.31	16.92	76.47	53.9	183.79	206.47	145.74	no	up
DN3509_c0_g3	HDS	49.81	71.98	96.16	37.51	63.52	65.73	272.05	153.92	110.66	no	up
DN4586_c6_g1	HDS	114.08	120.36	205.57	53.7	137.14	131.52	541.47	334.96	224.44	no	up
DN19383_c1_g1	HDS	170.35	183.08	261.28	76.64	216.01	186.02	582.41	407.63	250.29	no	up
DN7598_c0_g1	HDS	182.77	200.25	293.09	96.13	213.57	195.67	714.63	549.28	385.73	no	up
DN19383_c1_g3	HDS	54.97	101.29	152.42	42.21	104.7	68.76	327.9	268.06	175.37	no	up
DN5359_c0_g1	HDS	251.05	275.76	345.32	164.41	256.15	293.27	1185.78	550.64	395.85	no	up
DN4586_c2_g2	HDS	107.47	130.24	200.25	50.24	138.53	107.1	380.68	294.83	198.59	no	up
DN7664_c0_g2	HDR	7.8	9.37	10.46	14.62	19.32	19.2	62.8	19.32	21.88	up	up
DN10630_c0_g1	HDR	735.78	735.08	814.17	510.47	836.19	797.73	1937.76	1364.79	1058.67	no	up
