# Supplementary material for: Transcriptome analysis reveals regulation mechanism of methyl jasmonate-induced terpenes biosynthesis in Curcuma wenyujin
Source: PLoS One. 2022 Jun 23;17(6):e0270309. doi: 10.1371/journal.pone.0270309 (PMC9223393; doi:10.1371/journal.pone.0270309)
Supplement: S3 Table — (XLSX) [file pone.0270309.s007.xlsx]

## Sheet: Sheet1
Table S3 Differentially expressed genes involved in JA biosynthesis
GeneID	annotation	MJ_0h_1	MJ_0h_2	MJ_0h_3	MJ_1h_1	MJ_1h_2	MJ_1h_3	MJ_6h_1	MJ_6h_2	MJ_6h_3	MJ_0h VS MJ_1h	MJ_0h VS MJ_6h
DN56300_c0_g4	LOX	0.22	0.85	0.23	2.09	1.13	3.34	0.47	4.56	4.24	up	up
DN41033_c0_g1	LOX	0.9	0.94	0.42	3.13	1.6	1.89	0.17	0.21	0.42	up	no
DN1733_c0_g1	LOX	19.3	18.61	15.27	30.79	36.07	37.04	13.7	17.33	20.52	up	no
DN48864_c1_g1	LOX	0	0	0	2.09	0.54	0.75	0.28	0.1	0.36	up	no
DN44718_c0_g1	LOX	0.69	0.43	0	24.74	20.63	15.54	5.34	27.82	56.77	up	up
DN30716_c0_g1	LOX	0.11	0.13	0.14	1.7	2.78	2.53	8.13	3.63	9.83	up	up
DN65724_c0_g1	LOX	9.34	7.47	12.62	6.34	8.31	7.03	12.06	25.35	23.39	no	up
DN29948_c0_g1	LOX	0	0	0	0	0.1	0	0.11	4.3	0.14	no	up
DN38539_c0_g1	LOX	0	0	0	3.49	26.64	19.79	0	2.83	14.25	up	no
DN289_c0_g1	LOX	23.19	26.39	25.23	94.37	181.21	215.21	44.95	122.21	151.27	up	up
DN7185_c1_g1	LOX	0	0	0	6.18	16.26	11.09	0.57	2.67	0	up	no
DN26907_c0_g1	LOX	0	0	0	0	0	0	0.32	9.9	1.13	no	up
DN7185_c0_g2	LOX	434.19	435.64	315.34	403.75	437.28	514.38	613.63	791.91	1023.37	no	up
DN2702_c0_g1	LOX	6.68	29.56	7.56	182.92	284.36	179.85	431.57	1092.22	2411.81	up	up
DN30506_c0_g1	LOX	1.68	3.45	1.83	245.31	412.31	347.14	5.45	12.79	21.45	up	up
DN44718_c0_g2	LOX	0.12	0.46	0.24	0.54	0.49	1.28	0.51	7.36	3	no	up
DN36854_c0_g1	AOS	4.19	19.29	19.21	300.95	478.06	545.9	486.82	426.85	182.22	up	up
DN14704_c0_g1	AOS	14.31	18.63	21.86	183.71	255.65	198.58	168.78	155.54	185.49	up	up
DN10992_c1_g2	AOS	0.17	0	0	0.17	0.12	0.3	0.89	0.88	2.13	no	up
DN17503_c0_g1	AOC	0.47	12.49	2.27	227.66	193.88	272.7	49.38	54.73	33.98	up	up
DN16385_c0_g1	OPR	11.41	13.52	11.37	9.83	9.82	12.12	100.6	31.64	12.93	no	up
DN30324_c0_g1	OPR	22.46	19.4	23.05	11.9	16	19.06	116.1	43.09	24.46	no	up
DN30324_c0_g2	OPR	0	2.29	5.58	0.78	3.11	6.6	65.75	12.81	5.81	no	up
DN11461_c0_g1	OPR	90.49	61.45	105.67	47.65	136.67	116.81	341.31	205.27	113.14	no	up
DN10972_c0_g1	OPR	21.09	27.49	27.16	62.38	74.63	73.63	74.04	74.78	85.65	up	up
DN23652_c0_g1	OPR	14.23	26.86	24.01	46.98	89.87	85.52	199.67	100.54	62.79	up	up
DN16385_c0_g2	OPR	12.29	9.16	12.16	4.72	9.76	10.8	76.76	26.27	20.18	no	up
DN28744_c0_g1	MFP	0.54	0.43	0.04	0.04	0.37	0.02	2.16	3.08	0.62	no	up
DN14718_c0_g1	JAR1	34.06	38.47	25.88	29	23.1	22.12	11.29	11.91	12.73	no	down
