# Supplementary material for: Transcriptome analysis reveals regulation mechanism of methyl jasmonate-induced terpenes biosynthesis in Curcuma wenyujin
Source: PLoS One. 2022 Jun 23;17(6):e0270309. doi: 10.1371/journal.pone.0270309 (PMC9223393; doi:10.1371/journal.pone.0270309)
Supplement: S4 Table — (XLSX) [file pone.0270309.s008.xlsx]

## Sheet: Sheet1
Table S4 Differentially expressed genes involved in plant hormone signal transduction pathway
Pathway	GeneID	Annotation	MJ_0h_1	MJ_0h_2	MJ_0h_3	MJ_1h_1	MJ_1h_2	MJ_1h_3	MJ_6h_1	MJ_6h_2	MJ_6h_3	MJ_0h VS MJ_1h	MJ_0h VS MJ_6h
Jasmonic acid(JA)	DN2861_c1_g1	Protein TIFY 10a	0.26	1.41	0.35	22.7	69.28	81.52	29.17	8.07	6.2	up	up
	DN7042_c0_g1	Protein TIFY 9	0.16	1.37	1.17	21.44	50.65	34.24	46.3	35.6	9.89	up	up
	DN7151_c0_g1	Protein TIFY 7	23.74	38.48	31.68	208.73	203	210.45	43.99	67.48	71.11	up	no
	DN8541_c0_g1	Protein TIFY 10b	21.56	91.11	40.71	1591.79	844.46	993.4	245.63	306.11	323.81	up	up
	DN6208_c0_g2	Protein TIFY 10a	6.88	7.78	7.28	93.7	156.73	110.52	26.03	26.97	24.06	up	up
	DN6189_c0_g1	Protein TIFY 10b	133.09	193.19	208.85	2387.14	2509.9	2184.05	2896.8	2134.84	1916.97	up	up
	DN6208_c0_g1	Protein TIFY 10a	33.76	52.54	40.96	1371.54	1644.26	1428.93	318.28	239.93	218.03	up	up
	DN34508_c0_g1	Protein TIFY 6a	29.7	33.47	28.32	22.95	26.87	22.05	11.14	17.32	16.76	no	down
	DN3831_c0_g1	Protein TIFY 10a	1.45	3.71	1.83	321.78	714.58	568.07	14.72	6.08	3.45	up	up
	DN3301_c0_g1	Protein TIFY 5A	0.13	0.34	0.55	462.57	279.89	182.46	6.37	4.67	2.76	up	up
	DN1677_c0_g1	Protein TIFY 6B	7.49	11.39	8.43	197.14	172.54	158.59	40.56	48	98.55	up	up
	DN66785_c0_g2	F-box protein GID2	1.12	0.55	0.29	3.77	2.51	1.28	1.03	0.75	0.48	up	no
	DN66785_c0_g1	F-box protein GID2	1.08	1.23	1.32	5.7	2.8	3.55	1.77	2.82	2.5	up	no
	DN57211_c0_g1	Mediator of RNA polymerase II transcription subunit 16	0	1.27	1.21	0.22	1.44	0.6	6.82	5.84	3.25	no	up
	DN58456_c0_g1	Transcription factor MYC2	1.06	5.79	2.4	282.08	345.88	341.31	31.78	27.11	37.24	up	up
	DN11434_c0_g1	Transcription factor MYC2	0.44	2.06	1.08	105.82	108.57	79.28	2.1	3.19	7.19	up	up
	DN50_c0_g2	Transcription factor MYC2	35.51	36.96	54.54	122.04	175.52	141.08	55.36	58.65	60.15	up	no
	DN50_c0_g1	Transcription factor MYC2	11.76	11.03	14.11	62.46	52.56	58.71	12.37	16.43	18.9	up	no
Gibberellin (GA)	DN8286_c0_g1	DELLA protein RHT-1	12.98	11.57	18.03	12.15	6.4	9.39	4.94	7.05	6.49	no	down
	DN3401_c0_g2	DELLA protein RHT-1	3.05	5.94	3.21	14.44	7.66	9.63	1.98	4.05	4.8	up	no
	DN9563_c0_g1	DELLA protein	1.04	1.37	1.4	5.71	1.65	3.19	0.32	1.31	1.85	up	no
	DN37670_c0_g2	DELLA protein	0.85	0.91	0.54	1.23	1.26	0.58	0.24	0.04	0.43	no	down
Auxin	DN13208_c0_g1	Auxin transporter-like protein 1	0.36	1.75	0.4	3.52	0.79	8.47	0.06	0.12	0.82	up	no
	DN20504_c0_g2	Auxin-responsive protein SAUR71	0.37	1.2	0.51	5.86	6.06	3.04	2.06	1.16	2	up	no
	DN340_c0_g2	Auxin response factor 7	98.76	99.65	84.65	62.12	94.7	67.85	17.38	47.76	68.56	no	down
	DN1473_c0_g1	Auxin-responsive protein SAUR72	20.18	12.39	35.32	7.82	9.57	7.96	29.3	71.13	42.04	down	no
	DN17487_c1_g1	Auxin-responsive protein IAA6	0.94	2.05	0.71	3.61	4.37	3.11	0.98	1.87	1.46	up	no
	DN5647_c0_g1	Auxin-responsive protein SAUR72	6.56	2.34	7.04	2.84	1.43	1.3	12.63	58.44	14.12	no	up
	DN5100_c0_g1	Auxin-responsive protein SAUR32	0.24	0.3	0.16	6.06	14.48	11.67	14.4	10.53	3.13	up	up
	DN794_c0_g1	Auxin-induced protein 22D	25.91	28.06	18.66	80.26	29.45	68.52	12.97	11.35	20.35	up	no
	DN794_c0_g2	Auxin-induced protein 22D	23.35	31.13	30.28	232.3	174.06	185.9	48.52	56.11	46.2	up	no
	DN16345_c0_g1	Auxin-responsive protein SAUR50	0.23	0.21	0.33	0.37	0.17	0.64	1.22	3.27	3.22	no	up
	DN9240_c0_g1	Auxin transporter-like protein 1	73.28	127.46	78.85	218.27	82.18	192.72	17.39	43.86	67.62	no	down
	DN36530_c1_g1	Auxin response factor 7	2.35	2.51	5.16	7.65	10.68	4.46	8.47	7.43	14.42	no	up
	DN73991_c0_g1	Auxin-responsive protein SAUR32	13.85	19.14	24.68	20.47	55.84	34.45	94.47	54.75	44.56	no	up
	DN8040_c0_g1	Auxin-responsive protein IAA3	11.53	10.85	8.77	23.34	7.66	18.26	3.22	4.37	4.33	no	down
	DN5305_c0_g1	Auxin-responsive protein IAA7	8.78	10.74	11.67	37.35	37.81	38.83	59.48	32.77	37.24	up	up
	DN5627_c0_g1	Auxin-responsive protein SAUR71	0	1.15	0.97	2.84	2.92	14.69	7.58	1.45	0.76	up	no
	DN4605_c0_g1	Auxin response factor 9	14.68	10.44	13.3	14.69	10	9.4	3.27	8.27	6.79	no	down
	DN18_c0_g2	Auxin response factor 15	7.69	6.04	4.67	8.11	8	8.43	0.83	3.42	3.65	no	down
	DN39304_c0_g1	Auxin-responsive protein SAUR71	0.5	0.74	0.53	0.83	10.81	6.5	0.92	0.43	0	up	no
	DN14537_c0_g1	Auxin-responsive protein IAA7	2.81	8.28	10.48	3.29	3.33	4.55	2.45	2.3	4.26	no	down
	DN50_c2_g1	Auxin-responsive protein SAUR32	8.55	8.37	4.56	10.39	7.92	11.68	16.75	34.5	38	no	up
	DN41359_c0_g1	Auxin-responsive protein IAA7	2.75	0.78	2.71	3.74	4.12	2.65	7.63	5.6	5.76	no	up
	DN10291_c0_g3	Auxin-responsive protein SAUR50	5.6	5.94	6.2	0.91	0.72	1.26	2.09	4.16	2.94	down	no
	DN15739_c0_g2	Auxin-responsive protein IAA20	4.84	3.4	1.63	3.14	2.3	0.63	1.36	0.86	1.02	no	down
	DN3545_c0_g1	Auxin response factor 7	34.01	36.47	21.43	100.88	58.73	52.82	24.18	17.17	27.45	up	no
	DN56324_c0_g1	Auxin response factor 1	5.06	2.04	4.68	9.82	9.93	4.88	9.34	7.82	10.17	no	up
	DN340_c5_g2	Auxin response factor 7	12.34	19.25	11.59	37.98	32.88	22.33	7.66	8	14.27	up	no
	DN27447_c0_g1	Auxin-responsive protein IAA25	0.91	0.2	0.82	14.3	7.09	8.44	3.65	4.3	3.81	up	up
	DN14726_c0_g1	Auxin-responsive protein SAUR32	3.16	5.01	2.56	18.44	20.65	14.47	63.83	19.83	6.47	up	up
	DN38437_c1_g1	Auxin-responsive protein IAA31	3.25	0.47	2.17	15.08	4.13	7.06	1.54	1.39	1.16	up	no
	DN2194_c0_g1	Probable indole-3-acetic acid-amido synthetase GH3.8	1.58	2.91	2.45	9.54	8.77	9.02	14.17	13.15	4.27	up	up
	DN17815_c0_g1	Auxin-induced protein X10A	2.17	2.39	1.48	3.15	12.22	10.74	0.58	1.74	0	up	no
	DN32143_c0_g1	Probable indole-3-acetic acid-amido synthetase GH3.6	3.96	4.87	3.97	7.29	4.91	3.33	12.35	8.89	4.44	no	up
	DN46185_c0_g2	Probable indole-3-acetic acid-amido synthetase GH3.1	0.21	3	1.8	77.32	9.43	36.25	1.86	6.38	7.65	up	no
Abscisic acid (ABA)	DN2755_c0_g1	ABSCISIC ACID-INSENSITIVE 5-like protein 5	35.47	29.26	29.8	21.19	20.97	21.83	8.95	16.42	14.62	no	down
	DN16127_c0_g2	Protein ABSCISIC ACID-INSENSITIVE 5	0.63	0.9	1.46	2.15	0.37	0.59	2.94	11.71	5.41	no	up
	DN2311_c0_g1	ABSCISIC ACID-INSENSITIVE 5-like protein 5	48.08	47.59	50.73	31.13	37.94	32	21.81	35.96	23.02	no	down
	DN17219_c0_g2	ABSCISIC ACID-INSENSITIVE 5-like protein 7 O	13.89	13.56	14.17	10.42	11.72	7.65	4.14	3.99	5.41	no	down
	DN17222_c0_g1	Abscisic acid receptor PYL8	10.28	9.95	12.16	3.61	6.07	4.16	5.58	4.33	6.83	down	no
	DN1271_c0_g1	Abscisic acid receptor PYL3	12.61	15.88	12.8	22.24	14.69	17.35	36.25	50.46	76.65	no	up
	DN14864_c0_g1	ABSCISIC ACID-INSENSITIVE 5-like protein 2	0.91	1.04	1.04	1.54	0.54	2.49	1.44	4.42	4.58	no	up
Ethylene	DN13031_c0_g3	Ethylene-response factor C3	0	0.89	1	0.9	1.81	2.63	7.8	1.49	4.72	no	up
	DN13031_c0_g1	Ethylene-response factor C3	5.4	6.81	9.86	1.31	2.27	1.66	3.29	3.17	2.04	down	down
	DN7610_c0_g1	Ethylene receptor 2	8.83	5.81	10.92	4.41	9.53	4.93	53.44	12.44	11.39	no	up
	DN18986_c0_g1	Ethylene-response factor C3	0.37	0.36	1.53	0.92	5.33	3.67	4.99	3.06	2.12	up	up
	DN56053_c0_g1	Ethylene-response factor C3	0.32	0.99	0.88	0.2	2.1	0.85	9.86	2.63	4.96	no	up
	DN48802_c0_g3	Ethylene receptor 2	0.41	0.33	0.24	0.43	0.09	0.58	0.71	0.98	1.16	no	up
	DN17762_c0_g1	Protein ETHYLENE-INSENSITIVE 3-like 1a	28.21	37.22	40.72	70.51	70.34	49.64	35.44	33.6	49.32	up	no
