# Supplementary material for: Transcriptome analysis reveals regulation mechanism of methyl jasmonate-induced terpenes biosynthesis in Curcuma wenyujin
Source: PLoS One. 2022 Jun 23;17(6):e0270309. doi: 10.1371/journal.pone.0270309 (PMC9223393; doi:10.1371/journal.pone.0270309)
Supplement: S5 Table — (XLSX) [file pone.0270309.s009.xlsx]

## Sheet: Sheet1
Table S5 Differentially expressed TPS genes
GeneID	Amino acid sequence	length	MJ_0h_1	MJ_0h_2	MJ_0h_3	MJ_1h_1	MJ_1h_2	MJ_1h_3	MJ_6h_1	MJ_6h_2	MJ_6h_3	MJ_0h VS MJ_1h	MJ_0h VS MJ_6h
DN10353_c0_g1	MLAQCSSFYPKFLASLHISNTNPSTTHIARPLQLQKQRIMKSDIYEDQLESLCLRHSDRLSQVRRMFDQTRGEKETLLFVDSLQKLAIDYHFEEEIQAKMHSLYDQRLTISNGEPSSIVEVALLFRLLRQARYPISTDVLHRFHDGRGEFMASLSKEMNGLMSLFEASNLNTGGELILYRANEFSSHHLRSYMASLGPEFAVAIEQVLEAPSHMTLQRFRARQYLDSTDNFYHDLNVRELGEMDFTMLQSLHQKELKEVTSWWKKSGLGQELKFARDQSLKWFTWTMTCLPNPKFSSYRVVLSKIIAFVYLLDDIFDVEGSIDDLHLFVQAIERWDHSSMDSLPNYMRACFKALNNTINEIAEIVLKEHGWNPIEYLKKSWIQLTNAFLVEAKWLSKDQ…	556	1.44	14.08	7.47	119.69	242.86	219.71	68.7	89.59	13.53	up	no
DN52125_c0_g1	PIEYLKKSWIQLSNAFLVEAKWLSKDQVPTMDDYMKIATITCGVPAALMHMYFLLGHRTKDDLYEDIPSLISCPARILRLWDDLGSAKDKKQSGRDGSLLVCMMKENPHWSLEVAKGKVMQMIDEAWEELNKESFGSST	139	0.37	0	0.93	23.01	32.1	34.78	6.23	5.47	0.95	up	up
DN13943_c0_g1	ELGEMDFTMLQSLHQKELKEVTCWWKKSGLGQELGFARDQSLKWFTWTMTCLPNPKFSSYRVVLSKIIAFVYLLDDIFDVEGSMDDLHLFVQAIERYLIIFISSTNGIEFLFRVR	115	1.26	0	0	15.49	37.74	29.04	1.38	3.06	1.82	up	no
DN10945_c0_g1	DIFDVEGSMDDLHVFVQAIERWDHSSMDSLPNYMRACFKALNNTINEIAEIVLKEHGWNPIECLKKSV	68	0	7.46	1.04	28.47	44.28	56.37	14.44	32.35	2.56	up	no
DN26411_c0_g1	HSLYDQRLTISNGEPSSIVEVALLFRLLRQARYPISTDVLHRFHDGRGQFMASLGKEMNGLMSLFEASNLNTGGELTLYRAKEFSSHHLRSYMASLGPEFAVAIERVLEAPSHMTLQRFRARQHLDSHNRYHNLNVRELGEMDFTMLQSLHQKELKEVTWYNFNFG	166	0	1.14	0.1	27.65	91.61	80.07	3.65	2.63	1.42	up	up
DN25459_c0_g1	GSFWSTLNGDAKGLLSLYNAAYLGTHEETILDEAISFTKSQLESLLGELEQPLATEVSFFLETPLCRRIRRLLVRKYIPIYQENATRNDTILELAKLDFNLLQSLHQEEVKRISM*VNYLSCL	123	4.75	2.45	2.86	4.63	3.67	18.09	6.5	12.82	5.06	no	up
DN38039_c0_g1	MMKRVEELKERVRNLFEETRDVLQIMNLVDSIQLLGLDYHFEKEIVVALRLIYEADDAENYGLYEISLRF	70	0.78	1.55	3.72	0.99	5.56	2.37	12.82	14.18	7.04	no	up
DN35109_c0_g1	ISLMSIMDDIYDNYSTLEESRLLTEAIERFVFSLFIF*YFFYFL*HYNCSAILT*K*NLAK*IHLKITHRYRHQNANNTTVKTFSRFFFHIDLANSPWCFTNIITSYFLIFRWEPQAVYHVPEYLKDFYLKLLKTCKDFEDELEPNEKYRVSYLQEEVCASIYSIAFYIGSYQLNNHMKIKFVFHIIIFI*IKVLSRSYFQEA	203	0.35	0.11	0.23	0	3.54	2.27	9.59	3.91	4.21	no	up
DN4038_c0_g1	MEKQPLTFIGDEEAKVRKSSKFHPSIWGDYFIRSSSLSHAEESTQSMIKRVEELKVQVKSMFKDTSDILQLMNLIDSSQMLGLDYHFENEIDKALRLIYEFDDNYYGLYETSLRFRLLRQHGYHVSADIFNKFKGDNGSFISSLNGDAKGLLSLYNASYLGTHGEIILDEAKSYTKPQLVSLLTELEQSLAAQVSLFLELPLCRRMKILLARKYILIYQEDAMRNNVILELAKLNFNLLQSLYQEELKTISIWWNDLALAKSLSFTRDRIVECYYWILTIYFEPHHSRARVICSKVISLISITDDIYDNYGTLEECKLLTEAIKRWNPQVVDCLPEYLRDYYLKLLKTCEEIEEELELNEKYRMQYVQDEIKAIAIAYLQEAEWGIERHVPSLDEHLHT…	550	43.5	33.03	56.67	8.62	81.18	57.69	207.46	104.16	76.33	no	up
DN52354_c0_g1	MQLESLCLRHSDRLSQVRRMFDQTRGDKETLLFVESLQKLAIDYHFEEEIQ	51	0	0	0	9.54	37.11	19.56	0	0	0	up	no
DN47031_c0_g1	MDTESYYTERVKDEVALLFSDDSYCCSLLPPSAYDTAWVAMVGHGGAAGRPLFPKCVEWILANQRKEGFWGDGERALDSAAATIVSVLALHQWNTGHASIERGLEYLRANIEEILVQCHGGIPRWFTIIFPGLLELTQSKGLRVLPYDGIELVNDIFKRRTTILTETGSDQYYPPLTMFLEALPPSSRPKHELILAQLMEDGSLFRSPSATAAAFMITGDANCLKYLQGMMQKCSDIVPHVFPVDQNLIRLCLVDHLSRLGCGQFFEEKIKDLLEHNYRNWIKQHQEQSTKKCVLSEQIYSDTLAFYLLRRYGYPVTPRKLCWFMDVKGILVHIMENHNEFLGAMYGIYRAAQLMFPKEDDLHIAKLFALEVLRKCLPRKDFEGNDKVMTDFQKEIAHE…	518	0	0.04	0.04	0.09	2.09	0.42	1.89	1.46	0.99	up	up
DN542_c0_g1	MSNGSASFNHGKQTVSIQSRSKRRAGIALKATQSPQVELTKETELPTLPAKDEEKNERWETLVKEIKEIFRSMNDGETNASAYDTAWVARIPSVEDPSRPHFPQTVDWILKNQLEDGSWGEPSYYLVFDRLICTLSCVLALKTWNVAEDQIEKGLDYLRNHVDEIETASESLITSGFEVAFPSMLNEAKRLGVDLPYDRPSIQKIVNFREKKMSRIPVQVMHSVHTTLLYTLEALQEVVQWDKILKLQSADGSFLSSASSTAAVYMKTGDKKCLEFLQSVLDRFGDNLPCQYPIDLFERIWAVDTIARLGIDHLFKKEIIETLDYVYKYAGKQGVSWGRDNTVPDVDDTCMALRLMRLYGYPVSSDLIEFFRDDDGNFICFPGQTHRGVSDMYNLYRFS…	811	97.05	116.58	164.55	122.26	264.91	287.61	586.99	333.94	324.74	no	up
DN17563_c0_g1	LYEASYYEKDGEMVLHEAMEFTTEHLKNLLEEGSDLKLKEQTAHALELPLNWRMERLHARWFIEACQREVMVIDN	75	0	0	0	12.08	15.11	40.25	13.77	46.3	36.65	up	up
DN19062_c0_g2	LFLALFNTINDDGYKVMKEKGLDIIPYLKRSVSSN*LIYSLFFSLGTCIHDSFGGTLFQWSDLCKAYLVEAKWFHGGYTPTLNEYLDNTWISISGPAIFTNAYCMANNLTKQALERFSEYPAIA	124	0	1.8	0	6.6	6.7	19.12	1.06	11.06	19.64	up	up
DN21999_c0_g1	MPAALVSASLAVSSSNPRFSTPSSSSTKLRLFNPQDLHQFQPIRLPRLAILPAISTNHTARSRPPSALSPAEAAFMDAAHEREGGDEGKLKELISVISKELADLGDKLENLSSSPLAALRMVDVIERLGIQRFFHEHIQRIIRLTYLQWHEQFGLKNDADATLLGFRLLRIHGYHVTAGILDTLKGQFGDPSTFKVDTPAKISSMIHLFKCSQVGFPSESTIMEQVKEFASFQLRKVFLEGDQSLLKTNNLDMEIKFALEYPRRYLLPRLESRIVINQLWPSSGSLYKCLQLAKIDVGMLQKLHQQEIASLEQWWTEQECSKTIPFRGGITKSHFFTCPAIYEPEFSAFRAAFTKSCSFVVIIDDEMDLLDCDPNDILKFNDAVQRWDPSPCDDTPQFK…	612	31.99	50.49	55.62	64.84	98.17	113.05	237.55	148.65	119.56	up	up
DN970_c0_g1	MSLFLAPPSYFPLRDVRRSTAAKLQPCLRFVQCTADRQSPEAARRSGNYQPNMWNNDYIQSLTVESPLKVEEKDQPKRLVLLKERIAEVICEKKEVEEQLRLIDHLQQLGVAYHFKDDIKDSLRNLHSSLEEISLTFKDNLHASALLFRLLRENGFSISEDIFEGFRDEKGHFRDGRLENHTEGMLSLYEASYYEKDGEMVLHEAMEFTTEHLKNLSEEGSDSDMKLKEQAAHALELPLNWRMERLHARWFIEACQREVMVIDNPLLLEFAKLDFNAVQSIYKKELSALSRWWTKLGVVEKLPFARDRLTENYLWTVGWAFEPEHWSFREAQTKGNCFVTMIDDVYDVYGTLDELELFTRVVDRWDINAIDQLPDYMKILFLALFNTINDDGYKVMKEK…	590	23.2	23.42	34.55	41.31	62.97	95.74	54.2	116.53	90	up	up
DN69175_c0_g3	DFNAVQSIYKKELSALSRFWTELGLVEKLPFARDRLSESYLWTLGWTFEPEHWRFREAQTKANCFGTLIDDVYDVYGTMDELELFTHVVDRWDINAIDKLPDYMKILFLAIFNTTNEEAYKVMKENGLDIIPYLRGAVSDDIDFTHCQ	148	0.11	0.37	0.48	1.91	2	3.84	0.25	0.94	0.74	up	no
