# Supplementary material for: Transcriptome analysis reveals regulation mechanism of methyl jasmonate-induced terpenes biosynthesis in Curcuma wenyujin
Source: PLoS One. 2022 Jun 23;17(6):e0270309. doi: 10.1371/journal.pone.0270309 (PMC9223393; doi:10.1371/journal.pone.0270309)
Supplement: S6 Table — (XLSX) [file pone.0270309.s010.xlsx]

## Sheet: Sheet1
Table S6 TPSs from other plants used in phylogenetic analysis
TPSa	Accession code	Species	Annotation function
	AAQ04608	Citrus sinensis	valencene synthase
	AGB14625	Malus domestica	germacrene-D synthase
	AEP82783.1	Solanum lycopersicum	beta caryophyllene/humulene synthase
	AFJ04408.1	Nicotiana tabacum	5-epi-aristolochene synthase
	B1B1U4	Zingiber zerumbet	Beta-eudesmol synthase
	Q0VHD6	Zingiber officinale	germacrene D synthase
	A0A3G9EJV0	Curcuma zedoaria	Germacrene B synthase
	B1B1U3	Zingiber zerumbet	Alpha-humulene synthase
TPSb	AFP23421	Freesia hybrid cultivar	linalool synthase
	AEP82768.1	Solanum lycopersicum	terpene synthase
	B3TPQ7	Magnolia grandiflora	Alpha-terpineol synthase
	U5PZT6	Hedychium coronarium	Monoterpene synthase 8
TPSc	BAD42452	Oryza sativa Japonica Group	ent-CDP synthase
	AAB87091	Stevia rebaudiana	pyrophosphate synthase
	BAB03594	copalyl diphosphate	Scoparia dulcis
	BAA84918	copalyl diphosphate synthase	Solanum lycopersicum
TPSe/f	QYM90041	Phalaenopsis bellina	terpene synthase
	QYM90042	Phalaenopsis bellina	terpene synthase
	AAC49395	Clarkia breweri	S-linalool synthase
	AAD19839	Clarkia concinna	linalool synthase
TPSg	NP_001105854.1	Zea mays	terpene synthase 2
	AEY82696.1	Vitis vinifera	(3S)-linalool/(E)-nerolidol synthase
	AII32468.1	Populus trichocarpa	terpene synthase
	AAO85533.1	Arabidopsis thaliana	linalool synthase
