# Supplementary material for: Transcriptome analysis reveals regulation mechanism of methyl jasmonate-induced terpenes biosynthesis in Curcuma wenyujin
Source: PLoS One. 2022 Jun 23;17(6):e0270309. doi: 10.1371/journal.pone.0270309 (PMC9223393; doi:10.1371/journal.pone.0270309)
Supplement: S7 Table — (XLSX) [file pone.0270309.s011.xlsx]

## Sheet: Sheet1
Table S7 Co-expression of differentially expressed CwTPSs and TFs in C. wenyujin with MeJA-treatment
geneID1	connected geneID2	Functional annotation for geneID1	Functional annotation for geneID2
TPS_DN542_c0_g1	WRKY _DN6543_c0_g1	TPS	WRKY
TPS_DN542_c0_g1	bZIP_DN70234_c0_g1	TPS	bZIP
TPS_DN542_c0_g1	WRKY_DN990_c1_g2	TPS	WRKY
WRKY_DN1430_c0_g1	TPS_DN542_c0_g1	WRKY	TPS
WRKY_DN14892_c0_g2	TPS_DN542_c0_g1	WRKY	TPS
HLH_DN21750_c0_g1	TPS_DN542_c0_g1	HLH	TPS
MYB_DN26430_c0_g2	TPS_DN542_c0_g1	Myb	TPS
bZIP_DN3032_c0_g1	TPS_DN542_c0_g1	bZIP	TPS
MYB_DN307_c0_g1	TPS_DN542_c0_g1	Myb	TPS
MYB_DN3632_c0_g1	TPS_DN542_c0_g1	Myb	TPS
WRKY_DN46208_c0_g2	TPS_DN542_c0_g1	WRKY	TPS
gene id	connected gene id
TPS_DN10353_c0_g1	MYB_DN12867_c0_g1	TPS	Myb
TPS_DN10353_c0_g1	WRKY_DN13821_c0_g2	TPS	WRKY
TPS_DN10353_c0_g1	MYB_DN1430_c1_g1	TPS	Myb
TPS_DN10353_c0_g1	NAC_DN14500_c0_g1	TPS	NAC
TPS_DN10353_c0_g1	HLH_DN14729_c0_g1	TPS	HLH
TPS_DN10353_c0_g1	HLH_DN15213_c0_g1	TPS	HLH
TPS_DN10353_c0_g1	GRF_DN16408_c0_g1	TPS	GRAS
TPS_DN10353_c0_g1	NAC_DN16822_c0_g1	TPS	NAC
TPS_DN10353_c0_g1	NAC_DN2137_c0_g1	TPS	NAC
TPS_DN10353_c0_g1	B3_DN2461_c0_g1	TPS	B3
TPS_DN10353_c0_g1	WRKY_DN2601_c0_g1	TPS	WRKY
TPS_DN10353_c0_g1	MYB_DN28737_c0_g1	TPS	Myb
TPS_DN10353_c0_g1	HLH_DN315_c2_g1	TPS	HLH
TPS_DN10353_c0_g1	AP2_DN31785_c0_g1	TPS	AP2
TPS_DN10353_c0_g1	GRAS_DN3670_c0_g2	TPS	GRAS
TPS_DN10353_c0_g1	AP2_DN3826_c0_g1	TPS	AP2
TPS_DN10353_c0_g1	HSF_DN4865_c0_g1	TPS	HSF
TPS_DN10353_c0_g1	HSF_DN4865_c0_g2	TPS	HSF
TPS_DN10353_c0_g1	HLH_DN64872_c0_g1	TPS	HLH
TPS_DN10353_c0_g1	HLH_DN7625_c0_g1	TPS	HLH
TPS_DN10353_c0_g1	MYB_DN9167_c0_g2	TPS	Myb
TPS_DN10353_c0_g1	MYB_DN9683_c0_g1	TPS	Myb
TPS_DN10353_c0_g1	WRKY_DN9734_c0_g2	TPS	WRKY
TPS_DN10353_c0_g1	HLH_DN9889_c0_g1	TPS	HLH
TPS_DN10353_c0_g1	MYB_DN9946_c0_g1	TPS	Myb
TPS_DN4038_c0_g1	WRKY_DN46208_c0_g2	TPS	WRKY
TPS_DN4038_c0_g1	MYB_DN56554_c0_g1	TPS	Myb
TPS_DN4038_c0_g1	WRKY_DN674_c0_g1	TPS	WRKY
MYB_DN1030_c0_g1	TPS_DN4038_c0_g1	Myb	TPS
WRKY_DN14208_c0_g1	TPS_DN4038_c0_g1	WRKY	TPS
WRKY_DN1430_c0_g2	TPS_DN4038_c0_g1	WRKY	TPS
NAC_DN17708_c0_g2	TPS_DN4038_c0_g1	NAC	TPS
WRKY_DN18521_c0_g1	TPS_DN4038_c0_g1	WRKY	TPS
HLH_DN21750_c0_g1	TPS_DN4038_c0_g1	HLH	TPS
MYB_DN26430_c0_g2	TPS_DN4038_c0_g1	Myb	TPS
MYB_DN3632_c0_g1	TPS_DN4038_c0_g1	Myb	TPS
TPS_DN47031_c0_g1	AP2_DN4946_c0_g1	TPS	AP2
TPS_DN47031_c0_g1	AP2_DN4946_c1_g1	TPS	AP2
TPS_DN47031_c0_g1	AP2_DN5907_c1_g1	TPS	AP2
TPS_DN47031_c0_g1	AP2_DN5907_c1_g2	TPS	WRKY
TPS_DN47031_c0_g1	AP2_DN6441_c0_g1	TPS	WRKY
TPS_DN47031_c0_g1	MYB_DN6686_c0_g1	TPS	Myb
TPS_DN47031_c0_g1	NAC_DN7153_c0_g1	TPS	NAC
NAC_DN11408_c0_g1	TPS_DN47031_c0_g1	NAC	TPS
AP2_DN12262_c0_g1	TPS_DN47031_c0_g1	AP2	TPS
BES1_DN13813_c0_g2	TPS_DN47031_c0_g1	BES	TPS
AP2_DN13948_c0_g1	TPS_DN47031_c0_g1	AP2	TPS
GRAS_DN14076_c0_g1	TPS_DN47031_c0_g1	GRAS	TPS
WRKY_DN1430_c0_g1	TPS_DN47031_c0_g1	WRKY	TPS
MYB_DN26430_c0_g2	TPS_DN47031_c0_g1	Myb	TPS
NAC_DN2711_c0_g1	TPS_DN47031_c0_g1	NAC	TPS
bZIP_DN3032_c0_g1	TPS_DN47031_c0_g1	bZIP	TPS
NAC_DN3575_c0_g1	TPS_DN47031_c0_g1	NAC	TPS
WRKY_DN429_c0_g1	TPS_DN47031_c0_g1	WRKY	TPS
TPS_DN21999_c0_g1	MYB_DN26430_c0_g2	TPS	Myb
TPS_DN21999_c0_g1	NAC_DN2711_c0_g1	TPS	NAC
TPS_DN21999_c0_g1	bZIP_DN3032_c0_g1	TPS	bZIP
TPS_DN21999_c0_g1	MYB_DN307_c0_g1	TPS	Myb
TPS_DN21999_c0_g1	WRKY_DN6543_c0_g1	TPS	WRKY
TPS_DN21999_c0_g1	AP2_DN6947_c0_g1	TPS	AP2
TPS_DN21999_c0_g1	bZIP_DN70234_c0_g1	TPS	bZIP
TPS_DN21999_c0_g1	MYB_DN7842_c0_g1	TPS	Myb
TPS_DN21999_c0_g1	HLH_DN9595_c0_g1	TPS	HLH
TPS_DN21999_c0_g1	WRKY_DN990_c1_g2	TPS	WRKY
AP2_DN12262_c0_g1	TPS_DN21999_c0_g1	AP2	TPS
AP2_DN13948_c0_g1	TPS_DN21999_c0_g1	AP2	TPS
WRKY_DN1430_c0_g1	TPS_DN21999_c0_g1	WRKY	TPS
WRKY_DN14892_c0_g2	TPS_DN21999_c0_g1	WRKY	TPS
AP2_DN2094_c0_g2	TPS_DN21999_c0_g1	AP2	TPS
WRKY_DN1273_c0_g1	TPS_DN970_c0_g1	WRKY	TPS
bZIP_DN2387_c0_g1	TPS_DN970_c0_g1	bZIP	TPS
WRKY_DN67562_c1_g1	TPS_DN970_c0_g1	WRKY	TPS
NAC_DN9378_c0_g1	TPS_DN970_c0_g1	NAC	TPS
