# Supplementary material for: Transcriptome analysis reveals regulation mechanism of methyl jasmonate-induced terpenes biosynthesis in Curcuma wenyujin
Source: PLoS One. 2022 Jun 23;17(6):e0270309. doi: 10.1371/journal.pone.0270309 (PMC9223393; doi:10.1371/journal.pone.0270309)
Supplement: S8 Table — (XLSX) [file pone.0270309.s012.xlsx]

## Sheet: Sheet1
Table S8 Primers for qRT-PCR
Gene ID	Name	Forward	Reverse
DN2702_c0_g1	CwLOX	CCGCCAGAATAACAGGAACA	AGTCCGCCCAAGCAAATC
DN14704_c0_g1	CwAOS	CAAGGGCAAGGCGGATTT	AGCGGAAGGAGTGAAGCAAG
DN17503_c0_g1_i1	CwAOC	TCGCTGTACGGACCAAATATC	TGATTCCCAGCCGCTTC
DN10972_c0_g1_i8	CwOPR	CCGATTTGGTGTCGTATGG	GCCTTGACCTTTGGGTTTG
DN14718_c0_g1_i2	CwJAR	TTGCTGATGCTGGTTATGTTAG	TCTGCAAAACCTTGCTGTTC
DN3301_c0_g1	CwJAZ	CAACTGGCAAAGGAGAAGGA	AATAAGGCGAGATAGCAAGTGA
DN11434_c0_g1	CwMYC	ACCCTCTTCTTCCTCACCCT	CGTGCTTGTTCTTTTCCTCC
DN50_c0_g1	CwMYC	GCCGACATACCCGTCACAA	GGGATTCGAGCTGAACTCTG
DN3216_c0_g1_i2	CwHMGS	TCTGCACTGAAGTGGAAGATGT	CAACCAATCCATAGCGTCCA
DN1902_c0_g1_i12	CwHMGR	CCCGATCCGCTATACTAACC	CGATGGACTGGACGAAAGC
DN11732_c0_g1_i5	CwDXS	CCCTCCCTCCAGGCTACAAA	ATGGGTCTTGAGTGAGTCTGC
DN18417_c0_g1	CwMCT	ACCAGCCAAAAGAACCACC	CATCCAAGGCGTCGAGAT
DN10630_c0_g1_i11	CwHDR	CCGCAGCGACAACTACAAC	TCAACTCCCCAGCAGAACC
DN10353_c0_g1	CwTPS	TTGAGCAAGTGCTGGAGGC	GTGACTGGAGCATGGTGAAA
DN35109_c0_g1	CwTPS	ATTCTCCTTGGTGCTTTACGA	CCGATACTTCTCATTGGGTTCT
DN21999_c0_g1	CwTPS	CTGCTATCAGAACGACCACG	TGAATAGGGCGGAAGAGGT
DN4038_c0_g1	CwTPS	CCTCTACAGTGGAAAGTTACATGA	AAGTCGAGGTACTTTTGTTGGA
	18S	AACGAGACCTCAGCCTGCT	CCCAGAACATCTAAGGGCAT
